# Supplementary material for: Genetic Counselling Needs for Reproductive Genetic Carrier Screening: A Scoping Review
Source: J Pers Med. 2022 Oct 11;12(10):1699. doi: 10.3390/jpm12101699 (PMC9605645; doi:10.3390/jpm12101699)
Supplement: Supplementary file 1 [file jpm-12-01699-s001.zip]

Archive with 3 entries (3 files):
- jpm-1856823 SM S1 Database search parameters.pdf
- jpm-1856823 SM S2 Articles included in scoping review.pdf
- jpm-1856823 SM S3 Genetic counselling outcomes by THEME.pdf
